# Supplementary material for: Virtual prey with Lévy motion are preferentially attacked by predatory fish
Source: Behav Ecol. 2023 May 18;34(4):695–9. doi: 10.1093/beheco/arad039 (PMC10332449; doi:10.1093/beheco/arad039)
Supplement: arad039_suppl_Supplementary_Material_S2 [file arad039_suppl_supplementary_material_s2.xlsx]

## Sheet: Fish data
Trial number	Trial Date	Body length	Time stamp of attack	Brownian or levy	Brownian or levy as 0 and 1	Prey attacked
1	2021-11-09	2.7	7184	brownian	0	5
2	2021-11-09	3	11735	levy	1	7
3	2021-11-09	3.3	4084	brownian	0	3
4	2021-11-09	3.1	21612	levy	1	9
5	2021-11-09	2.7	18652	brownian	0	2
6	2021-11-09	2.7	20276	levy	1	8
7	2021-11-09	3.2	16746	levy	1	10
8	2021-11-09	2.1	17330	levy	1	10
9	2021-11-09	2.8	7946	brownian	0	2
10	2021-11-09	3.7	7043	levy	1	9
11	2021-11-09	3.5	13279	levy	1	9
12	2021-11-10	3.2	15421	levy	1	6
13	2021-11-11	3	12029	levy	1	8
14	2021-11-11	3.2	37678	brownian	0	3
15	2021-11-11	3.3	33386	levy	1	8
16	2021-11-11	2.9	6560	levy	1	7
17	2021-11-11	3.3	13433	levy	1	7
18	2021-11-11	2.9	14326	levy	1	10
19	2021-11-11	2.9	9529	levy	1	9
20	2021-11-11	2.7	34553	brownian	0	1
21	2021-11-12	2.7	10318	levy	1	7
22	2021-11-12	3.3	9263	levy	1	8
23	2021-11-12	3.3	26069	levy	1	7
24	2021-11-12	3.5	29379	levy	1	7
25	2021-11-12	2.9	15523	levy	1	8
26	2021-11-12	3.1	6019	levy	1	7
27	2021-11-12	2.9	14110	levy	1	8
28	2021-11-12	3.2	5842	levy	1	6
29	2021-11-12	3.3	14405	levy	1	7
30	2021-11-12	2.9	15742	brownian	0	2
31	2021-11-12	3.4	10898	brownian	0	3
32	2021-11-12	3.5	8792	brownian	0	2
33	2021-11-12	2.7	9066	brownian	0	4
34	2021-11-16	3.3	20680	brownian	0	2
36	2021-11-16	2.8	27028	brownian	0	5
37	2021-11-16	2.7	19234	levy	1	10
38	2021-11-16	3.2	26528	brownian	0	4
39	2021-11-16	3.1	52030	levy	1	8
40	2021-11-16	2.5	24956	levy	1	7
41	2021-11-16	2.7	13960	brownian	0	5
42	2021-11-16	3.4	14102	levy	1	6
43	2021-11-16	2.9	51276	levy	1	6
44	2021-11-17	3.5	19506	brownian	0	3
45	2021-11-17	3.8	30750	levy	1	6
46	2021-11-18	3.6	41885	levy	1	8
47	2021-11-18	4.5	26376	brownian	0	5
49	2021-11-19	3.1	53152	brownian	0	5
50	2021-11-19	2.8	36412	levy	1	9
51	2021-11-23	2.9	35119	levy	1	8
52	2021-11-23	3	36837	levy	1	9
53	2021-11-23	3.8	29803	levy	1	7
55	2021-11-25	3.2	9157	levy	1	10
