# Supplementary material for: Virtual prey with Lévy motion are preferentially attacked by predatory fish
Source: Behav Ecol. 2023 May 18;34(4):695–9. doi: 10.1093/beheco/arad039 (PMC10332449; doi:10.1093/beheco/arad039)
Supplement: arad039_suppl_Supplementary_Material_S3 [file arad039_suppl_supplementary_material_s3.zip]

Archive with 1 entries (1 files):
- R script.R
